# Supplementary material for: DCLK1 Drives EGFR-TKI-Acquired Resistance in Lung Adenocarcinoma by Remodeling the Epithelial–Mesenchymal Transition Status
Source: Biomedicines. 2023 May 22;11(5):1490. doi: 10.3390/biomedicines11051490 (PMC10216632; doi:10.3390/biomedicines11051490)
Supplement: Supplementary file 1 [file biomedicines-11-01490-s001.zip]

Archive with 1 entries (1 files):
- biomedicines-2233898-supplementary.pdf
